# Supplementary material for: Redescription and new records of Ulomimus indicus Bates, 1873 (Coleoptera, Tenebrionidae, Tenebrioninae)
Source: Zookeys. 2013 Dec 2;(357):45–51. doi: 10.3897/zookeys.357.6402 (PMC3867168; doi:10.3897/zookeys.357.6402)
Supplement: XML Treatment for Ulomimus [file zookeys.357.6402-treatment1.xml]

<!DOCTYPE tp:taxon-treatment
  PUBLIC "-//TaxonX//DTD Taxonomic Treatment Publishing DTD v0 20100105//EN" "tax-treatment-NSO.dtd">
<tp:taxon-treatment xmlns:tp="http://www.plazi.org/taxpub"><tp:treatment-meta><mixed-citation publication-type="journal"><person-group><name><surname>Liu</surname><given-names>Shanshan</given-names></name><name><surname>Ren</surname><given-names>Guodong</given-names></name><name><surname>Merkl</surname><given-names>Ottó</given-names></name></person-group><article-title>Redescription and new records of <italic>Ulomimus indicus</italic> Bates, 1873 (Coleoptera, Tenebrionidae, Tenebrioninae)</article-title><source>Zookeys</source><day>2</day><month>12</month><year>2013</year><volume>2013</volume><issue>357</issue><fpage>45</fpage><lpage>51</lpage><pub-id pub-id-type="doi">10.3897/zookeys.357.6402</pub-id></mixed-citation></tp:treatment-meta><tp:nomenclature><tp:taxon-name>
                        <tp:taxon-name-part taxon-name-part-type="genus">Ulomimus</tp:taxon-name-part>
                        <object-id xmlns:xlink="http://www.w3.org/1999/xlink" xlink:type="simple">http://species-id.net/wiki/Ulomimus</object-id>
                    </tp:taxon-name><tp:taxon-authority>Bates, 1873</tp:taxon-authority><tp:nomenclature-citation-list><tp:nomenclature-citation><tp:taxon-name>Ulomimimus</tp:taxon-name><comment> Bates, 1873: 201; <xref ref-type="bibr" rid="B16">Neave 1940b</xref>: 608.</comment></tp:nomenclature-citation><tp:nomenclature-citation><tp:taxon-name>Ulomimus</tp:taxon-name><comment><italic>Ulomi[mi]mus</italic>: <xref ref-type="bibr" rid="B17">Rye 1873</xref>: 288.</comment></tp:nomenclature-citation><tp:nomenclature-citation><tp:taxon-name>Ulomimus</tp:taxon-name><comment>: <xref ref-type="bibr" rid="B5">Gebien 1911</xref>: 399; <xref ref-type="bibr" rid="B12">Lucas 1920</xref>: 665; <xref ref-type="bibr" rid="B6">Gebien 1914</xref>: 33; <xref ref-type="bibr" rid="B7">Gebien 1940</xref>: 770 [577]; <xref ref-type="bibr" rid="B9">Kaszab 1979</xref>: 88; <xref ref-type="bibr" rid="B10">Kaszab 1980</xref>: 175; <xref ref-type="bibr" rid="B14">Merkl 1992</xref>: 263.</comment></tp:nomenclature-citation><tp:nomenclature-citation><tp:taxon-name>Pseuduloma</tp:taxon-name><comment> Fairmaire, 1893: 27; <xref ref-type="bibr" rid="B5">Gebien 1911</xref>: 404; <xref ref-type="bibr" rid="B3">Carter 1926</xref>: 508; <xref ref-type="bibr" rid="B15">Neave 1940a</xref>: 1011.</comment></tp:nomenclature-citation></tp:nomenclature-citation-list></tp:nomenclature><tp:treatment-sec sec-type="Type species"><title>Type species.</title><p><italic><tp:taxon-name>Ulomimus indicus</tp:taxon-name></italic> Bates, 1873.</p></tp:treatment-sec><tp:treatment-sec sec-type="Diagnosis"><title>Diagnosis.</title><p>Antennae short, antennomeres 6 to 10 gradually widened, 11 large, nearly globose. Pronotum with narrow and complete basal bead. Protarsi dilated with a brush of dense short hairs beneath, and protarsomere 4 much smaller than 2 and 3. Protibia strongly triangularly widened near apex, with large tooth on ventral surface. Aedeagus linearly truncate at apex in dorsal view, parameres with a small notch behind each apical corner.</p></tp:treatment-sec><tp:treatment-sec sec-type="Remarks"><title>Remarks.</title><p>The original spelling of the generic name is <italic><tp:taxon-name>Ulomimimus</tp:taxon-name></italic>. <xref ref-type="bibr" rid="B17">Rye (1873)</xref> mentioned the name as <italic>Ulomi[mi]mus</italic>, which is regarded as unjustified emendation. <xref ref-type="bibr" rid="B16">Neave (1940b)</xref> considered <italic><tp:taxon-name>Ulomimus</tp:taxon-name></italic> as an “err. Pro <italic><tp:taxon-name>Ulomimimus</tp:taxon-name></italic> Bates, 1873”. However, all other authors used <italic><tp:taxon-name>Ulomimus</tp:taxon-name></italic>, so <italic><tp:taxon-name>Ulomimus</tp:taxon-name></italic> should be an unjustified emendation by <xref ref-type="bibr" rid="B17">Rye (1873)</xref> in prevailing usage, which is according to the Art. 33.2.3.1 of the <xref ref-type="bibr" rid="B8">ICZN (1999)</xref> is deemed a justified emendation.</p><p>It is unknow for the authors of the present paper who synonymised <italic><tp:taxon-name>Pseuduloma</tp:taxon-name></italic> with <italic><tp:taxon-name>Ulomimus</tp:taxon-name></italic>. <xref ref-type="bibr" rid="B3">Carter (1926)</xref> mentioned <italic><tp:taxon-name>Pseuduloma</tp:taxon-name></italic> as a distinct genus, when transferred <italic><tp:taxon-name>Alphitobius torridus</tp:taxon-name></italic> Carter, 1911 (now belonging to <italic><tp:taxon-name>Scotoderus</tp:taxon-name></italic> Perroud, 1864, see <xref ref-type="bibr" rid="B13">Matthews and Bouchard 2008</xref>) to this genus. <xref ref-type="bibr" rid="B15">Neave (1940a)</xref> also considered <italic><tp:taxon-name>Pseuduloma</tp:taxon-name></italic> as a valid genus. However, <xref ref-type="bibr" rid="B7">Gebien (1940)</xref> used <italic><tp:taxon-name>Pseuduloma</tp:taxon-name></italic> as a synonym of <italic><tp:taxon-name>Ulomimus</tp:taxon-name></italic>.</p></tp:treatment-sec><ref-list><ref id="B16"><mixed-citation xmlns:xlink="http://www.w3.org/1999/xlink" xlink:type="simple"><person-group><name name-style="western"><surname>Neave</surname><given-names>SA</given-names></name></person-group> (<year>1940b</year>) <article-title>Nomenclator Zoologicus. A list of the names of genera and subgenera in Zoology from the Tenth Edition of Linnaeus 1758 to the end of 1935. Vol. IV. Q–Z and supplement.</article-title><publisher-name>The Zoological Society of London</publisher-name>, <publisher-loc>London</publisher-loc>, <lpage>758</lpage> pp. <ext-link ext-link-type="uri" xlink:href="http://uio.mbl.edu/NomenclatorZoologicus/" xlink:type="simple">http://uio.mbl.edu/NomenclatorZoologicus/</ext-link></mixed-citation></ref><ref id="B17"><mixed-citation xmlns:xlink="http://www.w3.org/1999/xlink" xlink:type="simple"><person-group><name name-style="western"><surname>Rye</surname><given-names>EC</given-names></name></person-group> (<year>1873</year>) <article-title>Insecta. Coleoptera.</article-title><source>Zoological Record</source><volume>10</volume>: <fpage>224</fpage>-<lpage>344</lpage>.</mixed-citation></ref><ref id="B5"><mixed-citation xmlns:xlink="http://www.w3.org/1999/xlink" xlink:type="simple"><person-group><name name-style="western"><surname>Gebien</surname><given-names>H</given-names></name></person-group> (<year>1911</year>) <source>Pars 28. Tenebrionidae III. Pp. 355–585.</source><publisher-name>In: Schenkling S (Ed) Coleopterorum Catalogus Volumen XVIII. H. Gebien, Tenebrionidae, Trictenotomidae. W. Junk</publisher-name>, <publisher-loc>Berlin</publisher-loc>, <lpage>742</lpage> pp.</mixed-citation></ref><ref id="B12"><mixed-citation xmlns:xlink="http://www.w3.org/1999/xlink" xlink:type="simple"><person-group><name name-style="western"><surname>Lucas</surname><given-names>R</given-names></name></person-group> (<year>1920</year>) <article-title>Catalogus alphabeticus generum et subgenerum Coleopterorum orbis terrarum totius (famil., trib., subtr., sect. incl.). Pars I.</article-title><source>Archiv für Naturgeschichte (Abteilung A)</source><volume>84 [1918]</volume> (<issue>1–5</issue>): <comment>i–xxxi</comment>, <fpage>1</fpage>–<lpage>696</lpage>.</mixed-citation></ref><ref id="B6"><mixed-citation xmlns:xlink="http://www.w3.org/1999/xlink" xlink:type="simple"><person-group><name name-style="western"><surname>Gebien</surname><given-names>H</given-names></name></person-group> (<year>1914</year>) <article-title>Die Tenebrionidenfauna Borneos. Erster Teil.</article-title><source>Sarawak Museum Journal</source><volume>2</volume>(<issue>5</issue>): <fpage>1</fpage>-<lpage>58</lpage>.</mixed-citation></ref><ref id="B7"><mixed-citation xmlns:xlink="http://www.w3.org/1999/xlink" xlink:type="simple"><person-group><name name-style="western"><surname>Gebien</surname><given-names>H</given-names></name></person-group> (<year>1940</year>) <article-title>Katalog der Tenebrioniden, Teil II. [Part.]</article-title><source>Mitteilungen der Münchener Entomologischen Gesellschaft</source><volume>30</volume>: <fpage>755</fpage>–<lpage>786</lpage> [<fpage>562</fpage>–<lpage>593</lpage>].</mixed-citation></ref><ref id="B9"><mixed-citation xmlns:xlink="http://www.w3.org/1999/xlink" xlink:type="simple"><person-group><name name-style="western"><surname>Kaszab</surname><given-names>Z</given-names></name></person-group> (<year>1979</year>) <article-title>Faunistik der Tenebrioniden von Sri Lanka.</article-title><source>Folia entomologica hungarica</source><volume>32</volume>(<issue>2</issue>): <fpage>43</fpage>-<lpage>128</lpage>.</mixed-citation></ref><ref id="B10"><mixed-citation xmlns:xlink="http://www.w3.org/1999/xlink" xlink:type="simple"><person-group><name name-style="western"><surname>Kaszab</surname><given-names>Z</given-names></name></person-group> (<year>1980</year>) <article-title>Angaben zur Kenntnis der Tenebrioniden Nordvietnams (Coleoptera).</article-title><source>Annales historico-naturales Musei Nationalis hungarici</source><volume>72</volume>: <fpage>169</fpage>–<lpage>221</lpage>. <ext-link ext-link-type="uri" xlink:href="http://publication.nhmus.hu/pdf/annHNHM/Annals_HNHM_1980_Vol_72_169.pdf" xlink:type="simple">http://publication.nhmus.hu/pdf/annHNHM/Annals_HNHM_1980_Vol_72_169.pdf</ext-link></mixed-citation></ref><ref id="B14"><mixed-citation xmlns:xlink="http://www.w3.org/1999/xlink" xlink:type="simple"><person-group><name name-style="western"><surname>Merkl</surname><given-names>O</given-names></name></person-group> (<year>1992</year>) <article-title>Tenebrionidae (Coleoptera) from Laos and Vietnam, with reclassification of Old World “Doliema”.</article-title><source>Acta Zoologica Academiae Scientiarum Hungaricae</source><volume>38</volume>: <fpage>261</fpage>–<lpage>280</lpage>. <ext-link ext-link-type="uri" xlink:href="https://www.researchgate.net/publication/257239115_Tenebrionidae_%28Coleoptera%29_from_Laos_and_Vietnam_with_reclassification_of_Old_World_Doliema?ev=prf_pub" xlink:type="simple">https://www.researchgate.net/publication/257239115_Tenebrionidae_%28Coleoptera%29_from_Laos_and_Vietnam_with_reclassification_of_Old_World_Doliema?ev=prf_pub</ext-link></mixed-citation></ref><ref id="B3"><mixed-citation xmlns:xlink="http://www.w3.org/1999/xlink" xlink:type="simple"><person-group><name name-style="western"><surname>Carter</surname><given-names>HJ</given-names></name></person-group> (<year>1926</year>) <article-title>Revision of Athemistus and Microtragus (Fam. Cerambycidae) with notes and descriptions of other Australian Coleoptera.</article-title><source>The Proceedings of the Linnean Society of New South Wales</source><volume>51</volume>(<issue>1</issue>): <fpage>492</fpage>-<lpage>516</lpage>.</mixed-citation></ref><ref id="B15"><mixed-citation xmlns:xlink="http://www.w3.org/1999/xlink" xlink:type="simple"><person-group><name name-style="western"><surname>Neave</surname><given-names>SA</given-names></name></person-group> (<year>1940a</year>) <article-title>Nomenclator Zoologicus. A list of the names of genera and subgenera in Zoology from the Tenth Edition of Linnaeus 1758 to the end of 1935. Vol. III. M–P.</article-title><publisher-name>The Zoological Society of London</publisher-name>, <publisher-loc>London</publisher-loc>, <lpage>1065</lpage> pp. <ext-link ext-link-type="uri" xlink:href="http://uio.mbl.edu/NomenclatorZoologicus/" xlink:type="simple">http://uio.mbl.edu/NomenclatorZoologicus/</ext-link></mixed-citation></ref><ref id="B8"><mixed-citation xmlns:xlink="http://www.w3.org/1999/xlink" xlink:type="simple"><person-group><name name-style="western"><surname>ICZN</surname></name></person-group> (<year>1999</year>) <article-title>International Code of Zoological Nomenclature.</article-title><edition>4</edition>th ed. <source>International Trust of Zoological Nomenclature</source>, <publisher-loc>London</publisher-loc>, <comment>xxix + </comment><lpage>306</lpage> pp.</mixed-citation></ref><ref id="B13"><mixed-citation xmlns:xlink="http://www.w3.org/1999/xlink" xlink:type="simple"><person-group><name name-style="western"><surname>Matthews</surname><given-names>EG</given-names></name><name name-style="western"><surname>Bouchard</surname><given-names>P</given-names></name></person-group> (<year>2008</year>) <article-title>Tenebrionid beetles of Australia. Descriptions of Tribes. Keys to Genera. Catalogue of Species.</article-title><publisher-name>Australian Biological Resources Study</publisher-name>, <publisher-loc>Canberra</publisher-loc>, <lpage>398</lpage> pp.</mixed-citation></ref></ref-list></tp:taxon-treatment>
