# Supplementary material for: Redescription and new records of Ulomimus indicus Bates, 1873 (Coleoptera, Tenebrionidae, Tenebrioninae)
Source: Zookeys. 2013 Dec 2;(357):45–51. doi: 10.3897/zookeys.357.6402 (PMC3867168; doi:10.3897/zookeys.357.6402)
Supplement: XML Treatment for Ulomimus indicus [file zookeys.357.6402-treatment2.xml]

<!DOCTYPE tp:taxon-treatment
  PUBLIC "-//TaxonX//DTD Taxonomic Treatment Publishing DTD v0 20100105//EN" "tax-treatment-NSO.dtd">
<tp:taxon-treatment xmlns:tp="http://www.plazi.org/taxpub"><tp:treatment-meta><mixed-citation publication-type="journal"><person-group><name><surname>Liu</surname><given-names>Shanshan</given-names></name><name><surname>Ren</surname><given-names>Guodong</given-names></name><name><surname>Merkl</surname><given-names>Ottó</given-names></name></person-group><article-title>Redescription and new records of <italic>Ulomimus indicus</italic> Bates, 1873 (Coleoptera, Tenebrionidae, Tenebrioninae)</article-title><source>Zookeys</source><day>2</day><month>12</month><year>2013</year><volume>2013</volume><issue>357</issue><fpage>45</fpage><lpage>51</lpage><pub-id pub-id-type="doi">10.3897/zookeys.357.6402</pub-id></mixed-citation></tp:treatment-meta><tp:nomenclature><tp:taxon-name>
                        <tp:taxon-name-part taxon-name-part-type="genus">Ulomimus</tp:taxon-name-part>
                        <tp:taxon-name-part taxon-name-part-type="species">indicus</tp:taxon-name-part>
                        <object-id xmlns:xlink="http://www.w3.org/1999/xlink" xlink:type="simple">http://species-id.net/wiki/Ulomimus_indicus</object-id>
                    </tp:taxon-name><tp:taxon-authority>Bates, 1873</tp:taxon-authority><xref ref-type="fig" rid="F1">Figs 1</xref><xref ref-type="fig" rid="F2">–13</xref><tp:nomenclature-citation-list><tp:nomenclature-citation><tp:taxon-name>Ulomimimus indicus</tp:taxon-name><comment> Bates, 1873: 202.</comment></tp:nomenclature-citation><tp:nomenclature-citation><tp:taxon-name>Ulomimus indicus</tp:taxon-name><comment>: <xref ref-type="bibr" rid="B5">Gebien 1911</xref>: 399; <xref ref-type="bibr" rid="B7">Gebien 1940</xref>: 770 [577]; <xref ref-type="bibr" rid="B9">Kaszab 1979</xref>: 88; <xref ref-type="bibr" rid="B10">Kaszab 1980</xref>: 175; <xref ref-type="bibr" rid="B14">Merkl 1992</xref>: 263.</comment></tp:nomenclature-citation><tp:nomenclature-citation><tp:taxon-name>Pseuduloma cribricollis</tp:taxon-name><comment> Fairmaire, 1893: 27; <xref ref-type="bibr" rid="B5">Gebien 1911</xref>: 404.</comment></tp:nomenclature-citation></tp:nomenclature-citation-list></tp:nomenclature><tp:treatment-sec sec-type="Original description"><title>Original description.</title><p>“Oblong, sub–parallel, moderately convex; brownish–black, shining, the mentum, antenna, palpi, tarsi, labrum, and margins of epistoma ferruginous, the legs chestnut–red; head coarsely and closely reticulate–punctate; prothorax punctured–sparsely on the disc–the punctures large, deep, rounded, and partly filled in with an apparent exudation of an ashy tint; scutellum smooth; elytra with nine (including the extreme marginal one) fine but deep striae, and a short scutellar one, the striae punctured (the punctures being much wider than the striae, the elytra appear crenulate–striate), the 4<sup>th</sup> and 5<sup>th</sup> striae shortest and united at some distance from the apex; intervals convex posteriorly, very minutely and sparsely punctured; pro– and mesosterna, flanks of pro– and mesothorax, and base of epipleural fold, strongly and closely punctured; metasternum, abdomen, and femora sparingly punctured, abdominal joints rugulose at the base. Long. corp. 4 lin.</p><p>Hab.: East India; one example.”</p></tp:treatment-sec><tp:treatment-sec sec-type="Description"><title>Redescription.</title><p>Male. Body length 8.0–9.0 mm; width 3.5–4.0 mm. Body (<xref ref-type="fig" rid="F1">Fig. 1</xref>) elongate, elliptical, black or dark brown. Antennae, mouthparts and legs slightly paler. Head transverse, with small punctures on anterior half, and with sparse large punctures on posterior half; labrum transversely rectangular, densely punctate, scattered with short and yellow hairs; clypeus densely punctate, anterior margin truncate; frontoclypeal suture deeply impressed; genae feebly convex and slightly extended, temples reduced; eyes transverse, with 5–6 facets at narrowest point in lateral view; frons weakly convex, with large punctures; mentum (<xref ref-type="fig" rid="F2">Fig. 4</xref>) cordate, truncate basally, with short and very dense yellow pubescence; ligula deeply emarginate anteriorly, depressed in middle; maxillary palp with narrowly trapezoidal terminal palpomere. Antennae (<xref ref-type="fig" rid="F2">Fig. 3</xref>) short, not reaching half of pronotum; antennomere 1 thick, 2 very short, 3 long and narrow, 4 and 5 short, 6 to 10 gradually widening, 11 nearly globose, ratio of the length (width) of antennomeres 2–11 as follows: 4 (6): 8 (6): 5 (7): 5 (7): 5 (8): 4 (9): 5 (10): 5 (12): 5 (11): 11 (11). Antennomere 6 with one placoid sensorium on inner anterior corner, 7 with two placoid sensoria on inner corner, 8 to 9 with a few on inner and outer corners.</p><fig id="F1" position="float" orientation="portrait"><label>Figures 1–2.</label><caption><p><italic><tp:taxon-name>Ulomimus indicus</tp:taxon-name></italic> Bates, 1873. <bold>1</bold> Male <bold>2</bold> female.</p></caption><graphic xmlns:xlink="http://www.w3.org/1999/xlink" xlink:href="ZooKeys-357-045-g001.jpg" position="float" orientation="portrait" xlink:type="simple"/></fig><fig id="F2" position="float" orientation="portrait"><label>Figures 3–13.</label><caption><p><italic><tp:taxon-name>Ulomimus indicus</tp:taxon-name></italic> Bates, 1873. <bold>3</bold> Antenna, male, dorsal view <bold>4</bold> mentum, male, ventral view <bold>5</bold> pronotum, male, dorsal view <bold>6</bold> protibia, male, dorsal view <bold>7</bold> protibia, male, lateral view <bold>8</bold> metatarsus, male, dorsal view <bold>9</bold> apical aedeagus, dorsal view <bold>10</bold> apical aedeagus, ventral view <bold>11</bold> aedeagus, lateral view <bold>12</bold> ovipositor, dorsal view <bold>13</bold> ovipositor, ventral view.</p></caption><graphic xmlns:xlink="http://www.w3.org/1999/xlink" xlink:href="ZooKeys-357-045-g002.jpg" position="float" orientation="portrait" xlink:type="simple"/></fig><p>Pronotum (<xref ref-type="fig" rid="F2">Fig. 5</xref>) transverse, about 1.35 times as wide as long, widest at anterior 1/3, with large punctures widely spaced in middle but becoming denser toward sides; anterior margin emarginate with narrow bead interrupted in middle, and with dense short hair fringes; lateral margins arcuate, strongly narrowing forward and less so from widest point to base, with narrow bead; basal margin slightly convex, with narrow bead; anterior angles nearly rectangular, posterior angles obtuse. Prosternum with sparse and large punctures, prosternal process rounded in lateral view, with small subapical tubercle. Mesoventrite with deep triangular impression; mesepisternum, metepimeron and metepisternum coarsely and sparsely punctate.</p><p>Scutellum triangular, impunctate. Elytra distinctly punctato–striate, intervals weakly convex, very finely and sparsely punctate, lateral margins visible only at humeri in dorsal view. Epipleura sparsely and coarsely punctate in basal 1/3.</p><p>Protibia (<xref ref-type="fig" rid="F2">Figs 6–7</xref>) with two equal apical spurs; narrow at base, then explanate on both inner and outer edges, outer edge forming blunt subapical angulation, inner edge slightly concave at middle; outer edge without denticulation; inner edge fringed with yellow hairs becoming denser and longer toward apex; dorsal surface with low and blunt longitudinal keel and with fine and sparse punctures; ventral surface with sharp longitudinal keel and sharp tooth at middle (<xref ref-type="fig" rid="F2">Fig. 7</xref>), ventral surface with a few coarse punctures and short, sparse, thick hairs. Protarsomeres 2 to 4 dilated, with long, sparse yellow dorsal hairs and dense, yellow ventral hair pads. Mesotibia and metatibia gradually dilated toward apex, outer edge with small denticles and sparse, long hairs. Length ratio of metatarsomeres 1 to 4 (<xref ref-type="fig" rid="F2">Fig. 8</xref>) as follows: 10: 3: 3: 7.</p><p>Abdominal ventrites finely and sparsely punctate, punctuation denser and subcontiguous toward lateral portions; last ventrite with deep apical groove.</p><p>Aedeagus (<xref ref-type="fig" rid="F2">Figs 9–11</xref>) with basale parallel–sided; apicale broad at base, constricted at middle, widening and truncate at apex in dorsal view, with longitudinal depression in ventral view, slightly curved in lateral view; with small oblique notch at posterior corners of widened apical part.</p><p>Female (<xref ref-type="fig" rid="F1">Fig. 2</xref>). Mentum cordate, without dense pad of pubescence, but with sparse hairs and coarse wrinkles. Protibia with shape similar to or narrower than that of male, ventral surface concave, without keel and large tooth. Protarsomeres 2 to 4 not dilated and without ventral hair pads. Ovipositor (<xref ref-type="fig" rid="F2">Figs 12–13</xref>) with coxites relatively smooth, bearing long sensorial hairs and a few short hairs at base.</p></tp:treatment-sec><tp:treatment-sec sec-type="Examined materials"><title>Examined materials.</title><p>1♀ (MHBU): China, Guangxi, Tian’e County, 14 September 2002, M. Bai leg; 1♂, 1♀ (HNHM), 2♂♂, 2♀♀ (MHBU): China, Hainan, Baisha County, Nankai Town, Shenbo Village, 1 June 2007, Y. B. Ba leg; 1♀ (NMNS): Thailand, Chiang Dao Hill Resort, 10–11 November 2012, K. Masumoto &amp; K. Takahashi leg; 1♀ (HNHM): Indonesia, Sumatra, Dolok Merangir, 25 June 1970, collector unknown; 1♂ (HNHM): Indonesia, Sumatra, Palembang, date unknown, W. Knappert leg.</p></tp:treatment-sec><tp:treatment-sec sec-type="Distribution"><title>Distribution.</title><p>“East India” (<xref ref-type="bibr" rid="B2">Bates 1873</xref>); Sri Lanka (<xref ref-type="bibr" rid="B9">Kaszab 1979</xref>); Vietnam (<xref ref-type="bibr" rid="B4">Fairmaire 1893</xref>, <xref ref-type="bibr" rid="B10">Kaszab 1980</xref>, <xref ref-type="bibr" rid="B14">Merkl 1992</xref>); Thailand, Indonesia/Sumatra, China/Guangxi and Hainan Provinces (new records).</p></tp:treatment-sec><ref-list><ref id="B5"><mixed-citation xmlns:xlink="http://www.w3.org/1999/xlink" xlink:type="simple"><person-group><name name-style="western"><surname>Gebien</surname><given-names>H</given-names></name></person-group> (<year>1911</year>) <source>Pars 28. Tenebrionidae III. Pp. 355–585.</source><publisher-name>In: Schenkling S (Ed) Coleopterorum Catalogus Volumen XVIII. H. Gebien, Tenebrionidae, Trictenotomidae. W. Junk</publisher-name>, <publisher-loc>Berlin</publisher-loc>, <lpage>742</lpage> pp.</mixed-citation></ref><ref id="B7"><mixed-citation xmlns:xlink="http://www.w3.org/1999/xlink" xlink:type="simple"><person-group><name name-style="western"><surname>Gebien</surname><given-names>H</given-names></name></person-group> (<year>1940</year>) <article-title>Katalog der Tenebrioniden, Teil II. [Part.]</article-title><source>Mitteilungen der Münchener Entomologischen Gesellschaft</source><volume>30</volume>: <fpage>755</fpage>–<lpage>786</lpage> [<fpage>562</fpage>–<lpage>593</lpage>].</mixed-citation></ref><ref id="B9"><mixed-citation xmlns:xlink="http://www.w3.org/1999/xlink" xlink:type="simple"><person-group><name name-style="western"><surname>Kaszab</surname><given-names>Z</given-names></name></person-group> (<year>1979</year>) <article-title>Faunistik der Tenebrioniden von Sri Lanka.</article-title><source>Folia entomologica hungarica</source><volume>32</volume>(<issue>2</issue>): <fpage>43</fpage>-<lpage>128</lpage>.</mixed-citation></ref><ref id="B10"><mixed-citation xmlns:xlink="http://www.w3.org/1999/xlink" xlink:type="simple"><person-group><name name-style="western"><surname>Kaszab</surname><given-names>Z</given-names></name></person-group> (<year>1980</year>) <article-title>Angaben zur Kenntnis der Tenebrioniden Nordvietnams (Coleoptera).</article-title><source>Annales historico-naturales Musei Nationalis hungarici</source><volume>72</volume>: <fpage>169</fpage>–<lpage>221</lpage>. <ext-link ext-link-type="uri" xlink:href="http://publication.nhmus.hu/pdf/annHNHM/Annals_HNHM_1980_Vol_72_169.pdf" xlink:type="simple">http://publication.nhmus.hu/pdf/annHNHM/Annals_HNHM_1980_Vol_72_169.pdf</ext-link></mixed-citation></ref><ref id="B14"><mixed-citation xmlns:xlink="http://www.w3.org/1999/xlink" xlink:type="simple"><person-group><name name-style="western"><surname>Merkl</surname><given-names>O</given-names></name></person-group> (<year>1992</year>) <article-title>Tenebrionidae (Coleoptera) from Laos and Vietnam, with reclassification of Old World “Doliema”.</article-title><source>Acta Zoologica Academiae Scientiarum Hungaricae</source><volume>38</volume>: <fpage>261</fpage>–<lpage>280</lpage>. <ext-link ext-link-type="uri" xlink:href="https://www.researchgate.net/publication/257239115_Tenebrionidae_%28Coleoptera%29_from_Laos_and_Vietnam_with_reclassification_of_Old_World_Doliema?ev=prf_pub" xlink:type="simple">https://www.researchgate.net/publication/257239115_Tenebrionidae_%28Coleoptera%29_from_Laos_and_Vietnam_with_reclassification_of_Old_World_Doliema?ev=prf_pub</ext-link></mixed-citation></ref><ref id="B2"><mixed-citation xmlns:xlink="http://www.w3.org/1999/xlink" xlink:type="simple"><person-group><name name-style="western"><surname>Bates</surname><given-names>F</given-names></name></person-group> (<year>1873</year>) <article-title>Notes on Heteromera, and descriptions of new genera and species (No. 5).</article-title><source>The Entomologist’s monthly magazine</source><volume>9</volume>: <fpage>201</fpage>-<lpage>204</lpage>.</mixed-citation></ref><ref id="B4"><mixed-citation xmlns:xlink="http://www.w3.org/1999/xlink" xlink:type="simple"><person-group><name name-style="western"><surname>Fairmaire</surname><given-names>L</given-names></name></person-group> (<year>1893</year>) <article-title>Contributions a la faune indo-chinoise. 11<sup>e</sup> Mémoire.</article-title><source>Annales de la Société Entomologique de France</source><volume>62</volume>: <fpage>19</fpage>-<lpage>38</lpage>.</mixed-citation></ref></ref-list></tp:taxon-treatment>
